# Supplementary material for: Molecular docking insights into miR-155 and VEGF synergy: colorectal cancer detection through AI-enhanced integration of molecular biomarkers and clinical risk assessment
Source: Eur J Med Res. 2025 Dec 4;30:1218. doi: 10.1186/s40001-025-03348-y (PMC12683792; doi:10.1186/s40001-025-03348-y)
Supplement: Supplementary file 1 — Additional file 1 [file 40001_2025_3348_MOESM1_ESM.txt]

# Receptor interface residue(s):
LYS     66A     4.736
TYR     76A     2.655
ALA     79A     4.968
LYS     80A     3.325
PHE     81A     2.268
ASN     82A     2.847
CYS     83A     2.173
ARG     84A     2.583
VAL     85A     3.671
ALA     86A     4.755
GLN     87A     4.833
TYR     88A     2.814
PRO     89A     4.036
GLN     97A     2.818
GLU     99A     3.084
LEU    100A     2.721
PRO    103A     4.076
GLU    106A     3.141
ASP    107A     2.861
LEU    108A     4.595
ASP    109A     4.812
GLN    110A     2.012
TRP    111A     3.922
PRO    190A     3.583
LEU    194A     3.958
GLN    219A     2.225
LEU    220A     4.738
LYS    221A     4.588
ILE    224A     3.882
PRO    248A     2.563
VAL    249A     3.998
CYS    250A     3.479
THR    350A     3.482
VAL    351A     3.098
 
# Ligand interface residue(s):
U      5A     3.482
A      6A     3.098
U     14A     4.987
C     15A     4.588
G     16A     2.818
U     17A     2.721
G     18A     4.388
A     19A     2.012
U     26A     3.657
U     27A     2.754
U     28A     3.380
G     41A     2.268
A     42A     2.173
C     43A     3.671
U     44A     2.655
A     52A     3.583
U     53A     2.225
U     54A     2.633
A     55A     2.563
 
# Receptor-ligand interface residue pair(s):
66A  -  19A     4.736
76A  -  43A     3.998
76A  -  44A     2.655
79A  -  43A     4.968
80A  -  42A     3.325
80A  -  43A     4.619
81A  -  26A     3.657
81A  -  27A     2.754
81A  -  28A     3.512
81A  -  41A     2.268
81A  -  42A     3.186
81A  -  43A     3.821
82A  -  27A     4.731
82A  -  28A     3.380
82A  -  41A     2.847
82A  -  42A     3.137
83A  -  42A     2.173
83A  -  43A     4.227
84A  -  41A     2.583
84A  -  42A     3.542
84A  -  43A     4.717
85A  -  42A     4.224
85A  -  43A     3.671
86A  -  19A     4.755
87A  -  19A     4.833
88A  -  18A     4.905
88A  -  19A     2.814
89A  -  16A     4.834
89A  -  17A     4.036
97A  -  16A     2.818
97A  -  17A     4.527
99A  -  16A     3.085
99A  -  17A     3.084
100A  -  16A     4.500
100A  -  17A     2.721
103A  -  18A     4.388
103A  -  19A     4.076
106A  -  19A     3.141
107A  -  19A     2.861
108A  -  19A     4.595
109A  -  19A     4.812
110A  -  19A     2.012
111A  -  19A     3.922
190A  -  52A     3.583
190A  -  53A     3.752
194A  -  5A     3.958
219A  -  53A     2.225
219A  -  54A     2.633
220A  -  16A     4.794
220A  -  53A     4.738
221A  -  14A     4.987
221A  -  15A     4.588
224A  -  54A     3.882
248A  -  54A     4.038
248A  -  55A     2.563
249A  -  54A     3.998
250A  -  53A     3.479
250A  -  54A     3.924
350A  -  5A     3.482
350A  -  6A     3.803
351A  -  5A     4.151
351A  -  6A     3.098
 
