# Supplementary material for: Molecular docking insights into miR-155 and VEGF synergy: colorectal cancer detection through AI-enhanced integration of molecular biomarkers and clinical risk assessment
Source: Eur J Med Res. 2025 Dec 4;30:1218. doi: 10.1186/s40001-025-03348-y (PMC12683792; doi:10.1186/s40001-025-03348-y)
Supplement: Supplementary file 2 — Additional file 2 [file 40001_2025_3348_MOESM2_ESM.txt]

# Receptor interface residue(s):
PRO     48A     4.347
PRO     50A     3.183
GLY     51A     4.113
THR     53A     3.014
PHE     55A     1.980
ARG     56A     4.887
THR     57A     4.258
PHE     58A     2.442
HIS     61A     3.851
TYR     64A     1.846
ARG     65A     2.683
ILE     67A     4.564
THR     68A     2.816
ARG     69A     2.869
SER     71A     2.724
ALA     72A     2.773
LEU     73A     4.421
ASP     75A     2.534
ALA     76A     4.383
TYR     80A     4.224
ASP    105A     4.918
PHE    112A     4.491
PHE    113A     4.955
PRO    195A     4.815
LEU    196A     2.535
ASN    197A     3.407
PRO    198A     2.582
VAL    199A     3.932
ARG    201A     2.722
ASP    202A     4.017
TYR    203A     2.879
SER    205A     3.928
SER    206A     1.706
PHE    207A     4.218
 
# Ligand interface residue(s):
C      1A     4.347
A      6A     1.846
A      7A     2.453
U      8A     2.683
G      9A     2.773
C     10A     1.706
U     11A     2.879
A     12A     3.932
A     48A     3.707
C     49A     2.535
A     50A     3.510
A     58A     2.534
U     59A     2.724
U     60A     2.439
A     61A     1.980
A     62A     3.759
C     63A     3.686
A     64A     3.183
G     65A     4.090
 
# Receptor-ligand interface residue pair(s):
48A  -  1A     4.347
48A  -  65A     4.881
50A  -  63A     3.686
50A  -  64A     3.183
50A  -  65A     4.090
51A  -  62A     4.113
51A  -  63A     4.257
53A  -  61A     3.014
53A  -  62A     3.759
55A  -  60A     3.169
55A  -  61A     1.980
55A  -  62A     4.926
56A  -  61A     4.887
57A  -  61A     4.332
57A  -  62A     4.258
58A  -  60A     2.442
58A  -  61A     3.262
61A  -  6A     4.980
61A  -  7A     3.851
64A  -  6A     1.846
64A  -  7A     2.453
64A  -  60A     2.439
64A  -  61A     4.992
65A  -  7A     2.802
65A  -  8A     2.683
67A  -  60A     4.564
68A  -  7A     2.816
68A  -  8A     3.179
68A  -  59A     3.842
68A  -  60A     3.553
69A  -  8A     2.869
69A  -  9A     4.250
71A  -  59A     2.724
71A  -  60A     4.492
72A  -  8A     3.404
72A  -  9A     2.773
72A  -  58A     4.249
73A  -  9A     4.421
75A  -  58A     2.534
75A  -  59A     3.418
76A  -  9A     4.383
80A  -  59A     4.224
105A  -  60A     4.918
112A  -  60A     4.491
113A  -  59A     4.955
195A  -  48A     4.815
196A  -  48A     3.707
196A  -  49A     2.535
197A  -  48A     4.235
197A  -  49A     3.407
198A  -  48A     4.807
198A  -  49A     2.582
198A  -  50A     3.510
199A  -  12A     3.932
201A  -  48A     4.038
201A  -  49A     2.722
201A  -  50A     3.726
202A  -  10A     4.017
202A  -  50A     4.026
203A  -  10A     4.290
203A  -  11A     2.879
205A  -  10A     3.928
206A  -  9A     3.500
206A  -  10A     1.706
206A  -  11A     4.733
207A  -  10A     4.218
 
