# Supplementary material for: Molecular docking insights into miR-155 and VEGF synergy: colorectal cancer detection through AI-enhanced integration of molecular biomarkers and clinical risk assessment
Source: Eur J Med Res. 2025 Dec 4;30:1218. doi: 10.1186/s40001-025-03348-y (PMC12683792; doi:10.1186/s40001-025-03348-y)
Supplement: Supplementary file 3 — Additional file 3 [file 40001_2025_3348_MOESM3_ESM.txt]

# Receptor interface residue(s):
GLN     10A     4.005
THR     12A     3.255
ARG     13A     2.709
SER     16A     2.898
ASP     17A     4.836
LEU     19A     4.905
LEU     20A     3.627
ASN     23A     4.576
SER     27A     3.200
PHE     89A     3.335
TYR     91A     3.737
THR     92A     2.932
SER     93A     2.425
ARG     94A     2.397
LEU     95A     2.721
ASN     96A     2.941
LEU     97A     3.704
ARG     98A     2.886
HIS    116A     3.981
THR    120A     2.806
PHE    124A     3.087
 
# Ligand interface residue(s):
U      8A     3.981
G     16A     2.709
U     17A     2.397
G     18A     2.501
A     19A     3.200
U     20A     2.975
A     21A     2.886
C     49A     2.721
A     50A     2.556
U     51A     2.425
A     52A     4.878
U     53A     3.255
U     54A     4.005
 
# Receptor-ligand interface residue pair(s):
10A  -  53A     4.046
10A  -  54A     4.005
12A  -  52A     4.878
12A  -  53A     3.255
13A  -  16A     2.709
13A  -  17A     3.748
16A  -  16A     2.898
16A  -  17A     3.396
17A  -  16A     4.836
19A  -  18A     4.905
20A  -  17A     4.266
20A  -  18A     3.627
20A  -  19A     3.923
23A  -  18A     4.705
23A  -  19A     4.576
27A  -  19A     3.200
89A  -  50A     3.335
89A  -  51A     3.412
91A  -  18A     3.737
92A  -  17A     3.885
92A  -  18A     2.932
92A  -  50A     4.905
93A  -  17A     4.346
93A  -  18A     4.507
93A  -  50A     2.556
93A  -  51A     2.425
94A  -  17A     2.397
94A  -  18A     2.501
94A  -  49A     4.969
94A  -  50A     2.709
94A  -  51A     4.588
95A  -  18A     4.161
95A  -  49A     2.721
95A  -  50A     2.903
96A  -  18A     4.242
96A  -  20A     2.975
96A  -  21A     2.941
96A  -  49A     4.349
97A  -  49A     3.704
97A  -  50A     4.429
98A  -  21A     2.886
116A  -  8A     3.981
116A  -  51A     4.246
120A  -  50A     3.389
120A  -  51A     2.806
124A  -  49A     3.087
124A  -  50A     4.360
 
