# Supplementary material for: Molecular docking insights into miR-155 and VEGF synergy: colorectal cancer detection through AI-enhanced integration of molecular biomarkers and clinical risk assessment
Source: Eur J Med Res. 2025 Dec 4;30:1218. doi: 10.1186/s40001-025-03348-y (PMC12683792; doi:10.1186/s40001-025-03348-y)
Supplement: Supplementary file 4 — Additional file 4 [file 40001_2025_3348_MOESM4_ESM.txt]

# Receptor interface residue(s):
TRP    194A     2.374
ILE    195A     2.494
HIS    198A     2.405
SER    199A     3.718
ARG    201A     2.531
GLN    202A     2.611
PRO    203A     4.231
ASN    205A     4.395
SER    208A     3.571
ARG    211A     2.391
GLN    212A     2.911
THR    215A     3.153
 
# Ligand interface residue(s):
U     17A     3.956
G     18A     2.374
A     19A     2.494
U     20A     3.554
A     21A     3.255
G     22A     3.571
G     23A     2.545
A     38A     4.107
C     39A     2.391
U     40A     2.911
A     48A     2.611
C     49A     2.552
A     50A     2.531
U     51A     3.043
 
# Receptor-ligand interface residue pair(s):
194A  -  17A     4.153
194A  -  18A     2.374
194A  -  19A     4.985
195A  -  18A     2.982
195A  -  19A     2.494
198A  -  17A     3.956
198A  -  18A     2.405
198A  -  20A     4.624
198A  -  49A     4.429
198A  -  50A     3.081
198A  -  51A     4.962
199A  -  18A     4.334
199A  -  20A     3.718
201A  -  49A     2.552
201A  -  50A     2.531
201A  -  51A     3.043
202A  -  18A     4.517
202A  -  20A     3.554
202A  -  21A     3.255
202A  -  48A     2.611
202A  -  49A     3.338
203A  -  21A     4.810
203A  -  49A     4.231
205A  -  21A     4.832
205A  -  22A     4.395
208A  -  21A     3.858
208A  -  22A     3.571
211A  -  22A     3.654
211A  -  23A     2.545
211A  -  38A     4.107
211A  -  39A     2.391
211A  -  40A     4.311
212A  -  40A     2.911
215A  -  40A     3.153
 
