# Supplementary material for: Molecular docking insights into miR-155 and VEGF synergy: colorectal cancer detection through AI-enhanced integration of molecular biomarkers and clinical risk assessment
Source: Eur J Med Res. 2025 Dec 4;30:1218. doi: 10.1186/s40001-025-03348-y (PMC12683792; doi:10.1186/s40001-025-03348-y)
Supplement: Supplementary file 5 — Additional file 5 [file 40001_2025_3348_MOESM5_ESM.txt]

# Receptor interface residue(s):
HIS    137C     4.808
TYR    141C     2.948
LYS    143C     3.038
ARG    178C     3.544
GLU    179C     3.107
GLY    180C     3.449
GLN    181C     3.091
TYR    182C     2.915
LYS    227C     3.014
ASP    229C     3.044
PRO    230C     3.140
HIS    232C     2.079
GLU    261C     3.032
GLU    263C     4.990
SER    267C     4.952
HIS    272C     3.621
TYR    276C     3.527
THR    309C     4.717
ARG    311C     2.598
ARG    313C     2.992
TRP    327C     4.535
SER    328C     3.914
ASN    329C     2.324
TRP    330C     2.562
SER    331C     3.813
GLN    332C     4.133
GLU    333C     2.770
 
# Ligand interface residue(s):
G     18A     3.279
A     19A     2.770
U     20A     2.598
A     21A     2.324
G     22A     3.530
G     23A     3.104
G     24A     2.915
G     25A     3.773
U     40A     2.992
C     46A     3.507
U     47A     3.038
A     48A     2.948
C     49A     3.044
A     50A     2.079
U     51A     4.591
 
# Receptor-ligand interface residue pair(s):
137C  -  48A     4.808
141C  -  48A     2.948
141C  -  49A     4.051
143C  -  47A     3.038
143C  -  48A     4.664
178C  -  46A     3.544
179C  -  22A     3.530
179C  -  23A     3.107
179C  -  24A     3.380
179C  -  46A     3.507
179C  -  47A     3.132
180C  -  23A     4.878
180C  -  24A     3.449
181C  -  24A     3.091
181C  -  25A     3.773
182C  -  23A     3.104
182C  -  24A     2.915
227C  -  21A     3.014
227C  -  22A     4.488
229C  -  49A     3.044
229C  -  50A     4.071
230C  -  18A     4.465
230C  -  49A     3.140
230C  -  50A     4.846
232C  -  50A     2.079
232C  -  51A     4.591
261C  -  40A     3.032
263C  -  40A     4.990
267C  -  19A     4.952
272C  -  40A     3.621
276C  -  40A     3.527
309C  -  19A     4.717
311C  -  18A     4.762
311C  -  19A     3.638
311C  -  20A     2.598
311C  -  21A     3.660
311C  -  40A     4.855
313C  -  21A     4.593
313C  -  22A     4.286
313C  -  40A     2.992
327C  -  21A     4.535
328C  -  21A     3.914
329C  -  20A     4.368
329C  -  21A     2.324
329C  -  48A     3.302
329C  -  49A     4.700
330C  -  18A     4.081
330C  -  20A     2.928
330C  -  21A     2.562
330C  -  40A     3.358
331C  -  18A     4.842
331C  -  20A     3.813
332C  -  18A     4.481
332C  -  50A     4.133
333C  -  18A     3.279
333C  -  19A     2.770
333C  -  20A     4.910
 
